# Supplementary material for: Protective Effect of Coated Benzoic Acid on Intestinal Epithelium in Weaned Pigs upon Enterotoxigenic Escherichia coli Challenge
Source: Animals (Basel). 2024 Aug 19;14(16):2405. doi: 10.3390/ani14162405 (PMC11350680; doi:10.3390/ani14162405)
Supplement: Supplementary file 1 [file animals-14-02405-s001.zip]

Archive with 2 entries (2 files):
- Table s1.pdf
- Table s2.pdf
